# Supplementary material for: Complex transmission of partiti-, ambi- and ourmiaviruses in the forest pathogen Heterobasidion parviporum
Source: Virus Res. 2024 Oct 9;350:199466. doi: 10.1016/j.virusres.2024.199466 (PMC11736393; doi:10.1016/j.virusres.2024.199466)
Supplement: Supplementary file 2 [file mmc2.xlsx]

## Sheet: Taul1
	Target amplicon	genome/segment	NCBI accession number	Purpose of primer	Forward primer	Sequence of forward primer	Reverse primer	Sequence of reverse primer
	HalV3-pa4	RdRp	OR607751, OR607752	host screening	HaV3F1	AGGGAGAAACGGAACTGGAG	HaV3R1	GATCCTCCTCAGCCTTCCTC
	HetOlV1-pa7	RdRp	OR051025	host screening	Our1F1	TACTCAGAAGCCGTCCGATC	Our1R1	TGCTCGCCGTAGACAAGTAT
	HetOlV4-pa2	RdRp	OR083038	host screening	Our2F1	TCGAACATAACGGTCGGGAA	Our2R1	GAAAACCCAAAGCGTCCCAT
	HetOlV4-pa1	RdRp	OR644494	host screening	Our2F1	TCGAACATAACGGTCGGGAA	Our2R1	GAAAACCCAAAGCGTCCCAT
	HetRV6-pa36	RdRp	OR644495	host screening	KPCurF1	GTTTCAACCGCACCTACACC	CurRe2	CATCAACCCATTATCCAGGT
	HetRV6-pa36	hypothetical protein	OR644496	host screening	NA	NA	NA	NA
	HetAlV3-pa3	RdRp	OR644497	host screening	DN32277F1	CGAGACAGCTTCACCAATGA	DN32277R1	TTCCTTCTCCCAAATGTTCG
	HetAlV10-pa1	RdRp	OR644498	host screening	KPDN1302F2	CTCCAAAGCTGGATTTTTCG	KPDN1302R2	ATCCCAGTACGCATCTCCAC
	HetAlV12-pa1	RdRp	OR644499	host screening	DN820F1	TCGAAGGAGCAGAGAGAAGC	DN820R1	GGGGGTGGCAGATTACTACA
	HetAlV13-pa1	RdRp	OR644500	host screening	KPDN657F3	CGTGAACACCCTGCTCTACA	KPDN657R3	TCGAAACCCTATGTCCTTCG
	HetpaFV1-pa1	RdRp	OR644501	host screening	DN9714F	GCGAACGGTTGATCTACACC	DN9714R	CCGGAAATTTGCCCTACGAG
	HetAlV3-pa4	genome	OR051023, OR051024	virus genome determination	HaV3_360F	ATGTTCTTCGACTCGCAGGA	HaV3_860R	TAACCGAAGTCACTCCGCAC
	HetAlV3-pa4	genome	OR051023, OR051024	virus genome determination	HaV3_800F	GATACCACCAGTCTCCCTCG	HaV3_1690R	TTTCTCCGGTGTCCATGGAA
	HetAlV3-pa4	genome	OR051023, OR051024	virus genome determination	HaV3_1560F	GATTCGCCGCTTATACGCAT	HaV3_2440R	TCTTCCTCATCATCTCCCGC
	HetAlV3-pa4	genome	OR051023, OR051024	virus genome determination	HaV3_3020F	GAGGAAGGCTGAGGAGGATC	HaV3_3940R	CTGGGAGTGGACGGTTACAT
	HetAlV3-pa4	genome	OR051023, OR051024	virus genome determination	HaV3_3750F	TTTCCCGAGCGACATAACCT	HaV3_4810R	GATAGACCTGGGCGTGATGA
	HetAlV3-pa4	genome	OR051023, OR051024	virus genome determination	HaV3_4470F	TCCACCACTCCCACTTGATC	HaV3_5070R	GTTCTGGAAGGCAGCTTACG
	HetAlV3-pa4	genome	OR051023, OR051024	virus genome determination	HaV3_4950F	CGGTGTGGGATTGCTTGTAG	HaV3_410R	CCATTGTCGTTGGGCTTCAT
	HetOlV4-an1	RdRp	OR083038, OR343711	host screening + Sanger sequencing	SPOuConF2	CCCRCGTAAAGTACCAGTGAAA	SPOuConRev2	TCCCGGCACGAATACCA
